# Supplementary material for: Mating-Type Imputation (MTI) Provides an Efficient Tool for the Mating-Type Inference of Tetrapolar Fungi
Source: J Fungi (Basel). 2026 Apr 17;12(4):287. doi: 10.3390/jof12040287 (PMC13117626; doi:10.3390/jof12040287)
Supplement: Supplementary file 1 [file jof-12-00287-s001.zip]

Archive with 1 entries (1 files):
- jof-4235633-supplementary.pdf
